# Supplementary material for: MADS-Box Transcription Factor MadsA Regulates Dimorphic Transition, Conidiation, and Germination of Talaromyces marneffei
Source: Front Microbiol. 2018 Aug 7;9:1781. doi: 10.3389/fmicb.2018.01781 (PMC6090077; doi:10.3389/fmicb.2018.01781)
Supplement: Supplementary file 3 [file Table_3.XLSX]

## Sheet: Table S3
Table S3. RNA sequencing statistics.
Conditions	Raw reads	Filtered reads	Total mapped	Uniquely mapped	Multiple mapped	Splice reads
ΔmadsA-Y-1	11449984	10236656	9633690	9315032	318658	3330235
ΔmadsA-Y-2	11810513	10563697	10028839	9749202	279637	3549246
ΔmadsA-Y-3	14171214	11460878	10744226	10377213	367013	3621140
ΔmadsA-M-1	11824444	10667488	10243318	10029949	213369	3704313
ΔmadsA-M-2	11598775	10059880	9667000	9467274	199726	3372494
ΔmadsA-M-3	14326855	11239865	10782951	10559858	223093	3767738
ΔmadsA-Y-to-M-1	11321430	10095686	9617141	9392464	224677	3505226
ΔmadsA-Y-to-M-2	11415023	10082561	9588959	9370520	218439	3575919
ΔmadsA-Y-to-M-3	15988078	13990705	13285079	12973822	311257	4906442
ΔmadsA-M-to-Y-1	11355660	10022559	9604440	9384412	220028	3682345
ΔmadsA-M-to-Y-2	11288880	10030276	9649925	9434193	215732	3699709
ΔmadsA-M-to-Y-3	14653067	12785097	12237946	11953887	284059	4692870
WT-Y-1	11140554	10002996	9541017	9208603	332414	3308886
WT-Y-2	11593244	10316138	9844489	9491235	353254	3394386
WT-Y-3	15663681	13082444	12478596	12031869	446727	4425334
WT-M-1	11978018	10664000	10256588	10024032	232556	3699947
WT-M-2	11058846	9658425	9267562	9045415	222147	3271569
WT-M-3	16005041	12773847	12271985	11977316	294669	4329920
WT-Y-to-M-1	11853581	10494937	10071817	9770155	301662	3999650
WT-Y-to-M-2	11463591	10234442	9841089	9555541	285548	3746433
WT-Y-to-M-3	16983758	13705541	13159914	12785845	374069	5160525
WT-M-to-Y-1	11572506	10330444	9939182	9698261	240921	3696985
WT-M-to-Y-2	11745580	10376628	9963907	9711579	252328	3593371
WT-M-to-Y-3	18199539	15054605	14455934	14108480	347454	5445088
1, 2 and 3 represent the samples from three independent experiments, respectively. M, mycelium; WT, wild-type; Y, yeast.
