# Supplementary material for: MADS-Box Transcription Factor MadsA Regulates Dimorphic Transition, Conidiation, and Germination of Talaromyces marneffei
Source: Front Microbiol. 2018 Aug 7;9:1781. doi: 10.3389/fmicb.2018.01781 (PMC6090077; doi:10.3389/fmicb.2018.01781)
Supplement: Supplementary file 4 [file Table_4.XLSX]

## Sheet: yeast phase
Table S4. Gene ontology classification analysis of DEGs in ∆madsA mutant compared with WT in yeast phase.
Term ID	Description	Frequency (%)	Log10 p-value	Uniqueness	Dispensability	Ontology
GO:0006508	Proteolysis	5.22	-2.0014	0.47	0	BP
GO:0006812	Cation transport	3.24	-4.1785	0.07	0	BP
GO:0055085	Transmembrane transport	8.92	-2.4254	0.15	0.49	BP
GO:0016021	Integral component of membrane	55.87	-4.317	0.18	0	CC
GO:0005886	Plasma membrane	10.51	-3.0462	0	0.13	CC
GO:0019829	Cation-transporting ATPase activity	0.61	-3.6031	0.5	0	MF
GO:0020037	Heme binding	1.36	-2.189	0.74	0	MF
GO:0003950	NAD+ ADP-ribosyltransferase activity	0.03	-3.0922	0.71	0.02	MF
GO:0004601	Peroxidase activity	0.38	-2.9655	0.52	0.03	MF
GO:0016491	Oxidoreductase activity	12.78	-2.0387	0.72	0.04	MF
GO:0008236	Serine-type peptidase activity	1.24	-2.6486	0.65	0.25	MF
