# Supplementary material for: MADS-Box Transcription Factor MadsA Regulates Dimorphic Transition, Conidiation, and Germination of Talaromyces marneffei
Source: Front Microbiol. 2018 Aug 7;9:1781. doi: 10.3389/fmicb.2018.01781 (PMC6090077; doi:10.3389/fmicb.2018.01781)
Supplement: Supplementary file 5 [file Table_5.XLSX]

## Sheet: yeast-to-mycelium transition
Table S5. Gene ontology classification analysis of DEGs in ∆madsA mutant compared with WT during Y-to-M transition.
Term ID	Description	Frequency (%)	Log10 p-value	Uniqueness	Dispensability	Ontology
GO:0055085	Transmembrane transport	8.92	-2.2686	0.01	0	BP
GO:0055114	Oxidation-reduction process	15.06	-2.307	0.02	0	BP
GO:0016021	Integral component of membrane	55.87	-4.4486	1	0	CC
GO:0008171	O-methyltransferase activity	0.25	-2.5649	0.23	0	MF
GO:0050662	Coenzyme binding	3.47	-2.6993	0.27	0	MF
GO:0016491	Oxidoreductase activity	12.78	-2.6962	0.3	0.04	MF
M, mycelium; Y, yeast.
