# Supplementary material for: MADS-Box Transcription Factor MadsA Regulates Dimorphic Transition, Conidiation, and Germination of Talaromyces marneffei
Source: Front Microbiol. 2018 Aug 7;9:1781. doi: 10.3389/fmicb.2018.01781 (PMC6090077; doi:10.3389/fmicb.2018.01781)
Supplement: Supplementary file 6 [file Table_6.XLSX]

## Sheet: mycelium phase
Table S6. Gene ontology classification analysis of DEGs in ∆madsA mutant compared with WT in mycelial phase.
Term ID	Description	Frequency (%)	Log10 p-value	Uniqueness	Dispensability	Ontology
GO:0016021	Integral component of membrane	55.87	-6.3036	0.61	0	CC
GO:0055114	Oxidation-reduction process	15.06	-5.7852	0.73	0.02	BP
GO:0016491	Oxidoreductase activity	12.78	-5.4559	0.76	0.03	MF
GO:0004096	Catalase activity	0.06	-5.4168	0.59	0	MF
GO:0006979	Response to oxidative stress	0.58	-4.0809	0.49	0	BP
GO:0004312	Fatty acid synthase activity	0.21	-3.5547	0.74	0.02	MF
GO:0020037	Heme binding	1.36	-3.31	0.74	0	MF
GO:0008152	Metabolic process	75.39	-3.0722	0.92	0	BP
GO:0016657	Oxidoreductase activity, acting on NAD(P)H, nitrogenous group as acceptor	0.03	-3.0203	0.6	0.23	MF
GO:0055085	Transmembrane transport	8.92	-2.6405	0.72	0	BP
GO:0008131	Primary amine oxidase activity	0.02	-2.5467	0.6	0.23	MF
GO:0009308	Amine metabolic process	0.52	-2.5162	0.69	0	BP
GO:0048038	Quinone binding	0.26	-2.2611	0.66	0.05	MF
GO:0009411	Response to UV	0.05	-2.2007	0.55	0.29	BP
GO:0071949	FAD binding	0.26	-2.0667	0.65	0.46	MF
GO:0005835	Fatty acid synthase complex	0.02	-2.0294	0.25	0	CC
GO:0016020	Membrane	61.59	-2.022	0.65	0	CC
GO:0016614	Oxidoreductase activity, acting on CH-OH group of donors	2.02	-2.0179	0.57	0.32	MF
