# Supplementary material for: MADS-Box Transcription Factor MadsA Regulates Dimorphic Transition, Conidiation, and Germination of Talaromyces marneffei
Source: Front Microbiol. 2018 Aug 7;9:1781. doi: 10.3389/fmicb.2018.01781 (PMC6090077; doi:10.3389/fmicb.2018.01781)
Supplement: Supplementary file 7 [file Table_7.XLSX]

## Sheet: mycelium-to-yeast transition
Table S7. Gene ontology classification analysis of DEGs in ∆madsA mutant compared with WT during M-to-Y transition.
Term ID	Description	Frequency (%)	Log10 p-value	Uniqueness	Dispensability	Ontology
GO:0009072	Aromatic amino acid family metabolic process	0.72	-4.1325	0.17	0	BP
GO:0055085	Transmembrane transport	8.92	-3.71	0.48	0	BP
GO:0055114	Oxidation-reduction process	15.06	-3.4447	0.32	0.23	BP
GO:0016021	Integral component of membrane	55.87	-5.5884	1	0	CC
GO:0003824	Catalytic activity	65.83	-2.8601	0.79	0	MF
GO:0042626	ATPase activity, coupled to transmembrane movement of substances	1.54	-2.6955	0.18	0	MF
GO:0016491	Oxidoreductase activity	12.78	-3.885	0.46	0.05	MF
M, mycelium; Y, yeast.
